# Supplementary material for: DNA Damage Response and Redox Status in the Resistance of Multiple Myeloma Cells to Genotoxic Treatment
Source: Int J Mol Sci. 2025 Oct 19;26(20):10171. doi: 10.3390/ijms262010171 (PMC12563694; doi:10.3390/ijms262010171)
Supplement: Supplementary file 1 [file ijms-26-10171-s001.zip]

Archive with 1 entries (1 files):
- ijms-3887103-supplementary.pdf
